# Supplementary material for: Beneficial Use Impairments, Degradation of Aesthetics, and Human Health: A Review
Source: Int J Environ Res Public Health. 2022 May 17;19(10):6090. doi: 10.3390/ijerph19106090 (PMC9142078; doi:10.3390/ijerph19106090)
Supplement: Supplementary file 1 [file ijerph-19-06090-s001.zip]

Archive with 1 entries (1 files):
- ijerph-1697417-supplementary.pdf
